# Supplementary material for: Single-Cell Transcriptomic Analysis of Salivary Epithelial Cells Reveals Large-Scale Dysregulation in Bitter Taste Dysfunction
Source: Int J Mol Sci. 2026 Mar 24;27(7):2953. doi: 10.3390/ijms27072953 (PMC13072927; doi:10.3390/ijms27072953)
Supplement: Supplementary file 1 [file ijms-27-02953-s001.zip]

Archive with 1 entries (1 files):
- ijms-4129509-supplementary.pdf
